# Supplementary material for: Physical Activity Assessed by Wrist and Thigh Worn Accelerometry and Associations with Cardiometabolic Health
Source: Sensors (Basel). 2023 Aug 23;23(17):7353. doi: 10.3390/s23177353 (PMC10489920; doi:10.3390/s23177353)
Supplement: Supplementary file 1 [file sensors-23-07353-s001.zip]

Archive with 1 entries (1 files):
- sensors-2456685-supplementary.pdf
